# Supplementary material for: Aterian shell beads from the coastal site of El Mnasra Cave (Rabat-Témara, Morocco): Specificities of the north African MSA personal ornaments
Source: PLoS One. 2026 Mar 25;21(3):e0338785. doi: 10.1371/journal.pone.0338785 (PMC13016355; doi:10.1371/journal.pone.0338785)
Supplement: S1 Table — ID, sample identifier; Complete width, height and thickness (if preserved Y (Yes), of uncomplete N (No)); Morphological type – according to Fig 5; Incrustation (sediment; Y if present); Perforation types: according to Fig 5; Smoothing of the perforation edge (from low (1) to high intensity (3)); Use-wear/Facet (Y if present); localization and intensity of use-wear (from low (1) to high intensity (3)); Heating (Y if present); Presence of pigment (Y if present); Pigment localization and intensity from low (1) to high intensity (3). (XLSX) [file pone.0338785.s007.xlsx]

## Sheet: Feuil1
ID	Year	Square	X	Y	Z	Stratigrafic Unit	Sub Stratigraphic Unit	Specie	Width (mm)	Complete Width	Height (mm)	Complete Height	Thickness (mm)	Complete Thickness	Morphological type	Surface aspect	Extend of chalky aspect	Small white pits (dissolution)	Encrustation (sediment)	Shell fragment or gravel struck inside	Perforation types	Smoothing of the perforation edge;	Usewear/Facet	Facet on the lip	Facet on the parietal wall	Facet on the spiral whorl	Facet on the ventral face	Facet affecting bulge of the ventral face	Facet on the dorsal face	Heating	Presence of pigment	Ochre on the parietal wall	Ochre on the spiral whorl	Ochre on the lip	Ochre on the dorsal face	Ochre on the ventral face	Ochre on the bulge of the ventral face	Ochre on the perforation edge	Ochre on internal wall
D9-T76	2005	D9	116.609	108.757	-3.387	US8	US-8a	Tritia gibbosula	10.8	Y	14.43	Y	5.28	Y	a	Shiny	0	Y			g	1									Y	1			1	1	1		1
D9-T77	2005	D9	116.63	108.743	-3.343	US8	US-8a	Tritia gibbosula	10.87	Y	14.22	Y	4.65	Y	a	Matte	50-75%	Y	Y		g	2									Y	2	2	1	1	1	1
D9-T78	2005	D9	116.63	108.743	-3.343	US8	US-8a	Tritia gibbosula	11.6	N	14.09	Y	5.36	Y	b	Matte	50-75%	Y		Shell frag.(Serpulid?), Gravel	g	1	Y						1
D9-T79	2005	D9	116.633	108.652	-3.321	US8	US-8a	Tritia gibbosula	12.89	Y	15.89	Y	5.83	Y	c	Chalky	75-100%	Y	Y		g	3
D9-T80	2005	D9	116.633	108.652	-3.321	US8	US-8a	Tritia gibbosula	12.9	Y	14.37	N	5.97	N	dc	Shiny	0	Y			g	1	Y	2					1
D9-T81	2005	D9	116.655	108.81	-3.386	US8	US-8a	Tritia gibbosula	10.77	Y	13.7	Y	5.51	Y	a	Matte	25-50%	Y		Gravel	a
D9-T82	2005	D9	116.655	108.81	-3.386	US8	US-8a	Tritia gibbosula	11.39	Y	14.66	Y	4.93	Y	a	Shiny	0	Y	Y	Gravel	a
D9-T83	2005	D9	116.655	108.81	-3.386	US8	US-8a	Tritia gibbosula	11.08	Y	15.05	Y	5.15	Y	a	Chalky	75-100%	Y			f	2
D9-T84	2005	D9	116.602	108.793	-3.437	US8	US-8a	Tritia gibbosula	10.98	Y	15.31	N	5.51	N	a	Chalky	25-50%	Y			i
D9-T85	2005	D9	116.59	108.789	-3.374	US8	US-8a	Tritia gibbosula	11.01	N	14.65	N	5.27	N	b	Matte	0	Y			h	1								Y
D9-T86	2005	D9	116.505	108.54	-3.707	US8	US-8b	Tritia gibbosula	11.22	N	14.02	N	5.33	N	b	Chalky	75-100%	Y			h
D10-T37	2005	D10	116.737	109.7	-3.42	US8	US-8a	Tritia gibbosula	10.46	N	11.61	Y	5.07	Y	a	Chalky	75-100%	Y	Y		h
D10-T38	2005	D10	116.484	109.8	-3.706	US8	US-8b	Tritia gibbosula	12.91	Y	16.83	Y	5.58	Y	a	Matte	0	Y			d									Y
D10-T42	2005	D10	116.658	109.538	-3.494	US8	US-8a	Tritia gibbosula	11.89	Y	17.68	Y	5.2	Y	a	Shiny	0	Y		Shell frag.	a
D10-T43	2005	D10	116.658	109.538	-3.494	US8	US-8a	Tritia gibbosula	11.67	N	15.01	Y	5.4	N	d	Chalky	75-100%	Y		Gravel	g	1	Y	1
D10-T44	2005	D10	116.658	109.538	-3.494	US8	US-8a	Tritia gibbosula	11.98	Y	16.05	Y	5.42	Y	a	Chalky	75-100%	Y			g	3
D10-T45	2005	D10	116.658	109.538	-3.494	US8	US-8a	Tritia gibbosula	12.18	Y	18.75	Y	5.19	Y	a	Matte	75-100%	Y	Y		g		Y	2
D10-T46	2005	D10	116.658	109.538	-3.494	US8	US-8a	Tritia gibbosula	11.97	N	15.39	Y	5.9	Y	dc	Chalky	75-100%	Y			g	1	Y	1
D10-T47	2005	D10	116.559	109.753	-3.688	US8	US-8b	Tritia gibbosula	11.62	Y	15.74	Y	4.98	Y	a	Matte	1-25%	Y			g	1	Y	2
D10-T48	2005	D10	116.648	109.712	-3.724	US8	US-8a	Tritia gibbosula	11.4	Y	16.11	Y	5.8	Y	a	Matte	1-25%				a
D10-T49	2005	D10	116.648	109.712	-3.724	US8	US-8a	Tritia gibbosula	11.09	Y	14.83	Y	4.36	Y	a	Shiny	0		Y		g	1
D10-T50	2005	D10	116.65	109.054	-3.615	US8	US-8a	Tritia gibbosula	9.88	Y	13.77	Y	4.56	Y	a	Chalky	75-100%	Y	Y		d
D10-T51	2005	D10	116.65	109.054	-3.615	US8	US-8a	Tritia gibbosula	11.45	Y	15.24	Y	5.62	Y	a	Chalky	75-100%	Y			g	1
D10-T180	2005	D10	116.65	109.054	-3.615	US8	US-8a	Tritia gibbosula	11.22	N	14.19	Y	4.86	Y	b	Chalky	75-100%	Y			a
D10-T212	2005	D10	116.658	109.538	-3.494	US8	US-8a	Tritia gibbosula	12.11	Y	15.62	Y	5.31	Y	a	Matte	1-25%	Y			g	1
D11-503	2005	D11	116.694	110.861	-3.729	US8	US-8b	Tritia gibbosula	12.02	Y	16.89	Y	4.63	Y	a	Shiny	0		Y		g	1								Y
D11-504	2005	D11	116.694	110.861	-3.729	US8	US-8b	Tritia gibbosula	9.77	Y	15.99	Y	4.55	Y	a	Matte	50-75%	Y	Y		a									Y
D11-505	2005	D11	116.782	110.576	-3.586	US8	US-8b	Tritia gibbosula	13.04	Y	16.38	Y	5.07	Y	e	Shiny	0				j	3	Y	3		3		3	2		Y	2	2	2	2		1	2	2
D11-T52	2005	D11	116.694	110.861	-3.729	US8	US-8b	Tritia gibbosula	9.83	N	12.25	Y	3.03	Y	b	Chalky	75-100%	Y	Y		h
D11-T53	2005	D11	116.527	110.58	-3.585	US8	US-8b	Tritia gibbosula	11.63	Y	15	Y	5.58	Y	a	Shiny	0				g
D11-T54	2005	D11	116.761	110.344	-3.477	US8	US-8a	Tritia gibbosula	11.75	Y	15.35	Y	4.92	Y	c	Shiny	0	Y			a
D11-T55	2005	D11	116.28	110.077	-3.723	US8	US-8b	Tritia gibbosula	10.83	Y	15.3	Y	4.57	Y	a	Shiny	0				g	1
D11-T56	2005	D11	116.464	110.849	-3.558	US8	US-8a	Tritia gibbosula	12.83	Y	17.24	Y	5.9	Y	a	Matte	25-50%	Y			g	1
D11-T57	2005	D11	116.464	110.849	-3.558	US8	US-8a	Tritia gibbosula	10.79	N	13.68	Y	4.9	N	b	Chalky	75-100%	Y			d	3
D11-T58	2005	D11	116.464	110.849	-3.558	US8	US-8a	Tritia gibbosula	13.46	Y	18.06	Y	6.37	Y	a	Matte	1-25%	Y	Y		a									Y
D11-T59	2005	D11	116.756	110.785	-3.78	US8	US-8b	Tritia gibbosula	12.92	Y	17.95	N	6.19	N	a	Shiny	0				h
D11-T60	2005	D11	116.756	110.785	-3.78	US8	US-8b	Tritia gibbosula	11.01	N	12.13	N	5.01	N	eb	Matte	1-25%	Y			j	1
D11-T61	2005	D11	116.7	110.311	-3.743	US8	US-8b	Tritia gibbosula	11.64	Y	14.13	Y	4.48	N	a	Shiny	0	Y			g	1	Y	2
D11-T62	2005	D11	116.739	110.794	-3.429	US8	US-8a	Tritia gibbosula	9.69	N	13.97	N	4.96	N	a	Shiny	0		Y		h									Y
D11-T63	2005	D11	116.712	110.392	-3.514	US8	US-8a	Tritia gibbosula	10.32	Y	14.57	Y	4.44	Y	a	Chalky	75-100%	Y	Y		a
D11-T64	2005	D11	116.213	110.83	-3.546	US8	US-8a	Tritia gibbosula	13.46	N	17.45	Y	6.16	Y	a	Matte	1-25%	Y			d	1									Y	1			1		1		1
D11-T65	2005	D11	116.684	110.631	-3.423	US8	US-8a	Tritia gibbosula	9.95	Y	15.37	Y	0	Y	a	Shiny	0				g	3
D11-T66	2005	D11	116.296	110.315	-3.496	US8	US-8a	Tritia gibbosula	10.63	Y	13.94	Y	4.86	Y	a	Shiny	0		Y		d	1								Y
D12-423A	2005	D12	116.868	111.415	-3.69	US8	US-8b	Tritia gibbosula	12.39	Y	15.77	Y	5.29	Y	a	Shiny	0	Y			a									Y
D12-423B	2005	D12	116.868	111.415	-3.69	US8	US-8b	Tritia gibbosula	11.29	Y	13.5	Y	5.02	Y	a	Matte	1-25%	Y	Y		d	1	Y	2
D12-457	2005	D12	116.419	111.128	-3.734	US8	US-8b	Tritia gibbosula	13.09	Y	17.68	Y	5.37	Y	a	Matte	25-50%	Y			g
D12-T68	2005	D12	116.625	111.146	-3.576	US8	US-8b	Tritia gibbosula	12.1	Y	16.92	Y	5.71	Y	a	Chalky	75-100%	Y			g	1
D12-T69	2005	D12	116.241	111.456	-3.577	US8	US-8a	Tritia gibbosula	10.99	N	14.64	Y	4.65	Y	a	Chalky	75-100%	Y	Y		g
D12-T70	2005	D12	116.475	111.448	-3.594	US8	US-8a	Tritia gibbosula	12.11	Y	14.81	Y	4.71	Y	a	Chalky	75-100%	Y	Y		g	3
D12-T71	2005	D12	116.38	111.599	-3.587	US8	US-8a	Tritia gibbosula	11.06	Y	15	Y	4.88	Y	a	Matte	50-75%	Y			g
D12-T72	2005	D12	116.773	111.526	-3.656	US8	US-8b	Tritia gibbosula	11.11	N	15.08	Y	3.79	Y	b	Matte	1-25%	Y	Y		g	1	Y	2
D12-T167	2005	D12	116.303	111.127	-3.442	US8	US-8a	Tritia gibbosula	11.8	Y	15.08	Y	6.26	Y	a	Shiny	1-25%		Y		d		Y	2	1				2		Y	1	1		1
E10-537	2014	E10	115.075	109.812	-3.818	US8	US-8	Tritia gibbosula	12.19	N	15.59	Y	5.75	Y	b	Matte	1-25%	Y	Y		g	1									Y	1	1		1
E10-T22	2010	E10	0	0	0	US8-without coordinates	US-8b	Tritia gibbosula	12.42	Y	15.77	Y	5.01	Y	a	Shiny	1-25%	Y			d
E10-T87	2005	E10	115.891	109.971	-3.598	US8	US-8b	Tritia gibbosula	12.4	Y	16.26	Y	4.68	Y	a	Shiny	0	Y			a		Y	1						Y
E10-T88	2005	E10	115.304	109.683	-3.735	US8	US-8b	Tritia gibbosula	11.53	N	14.33	Y	4.65	Y	dc	Chalky	75-100%	Y		Gravel	g	1	Y	2							Y		1
E10-T89	2005	E10	115.187	109.203	-3.614	US8	US-8a	Tritia gibbosula	10.15	Y	14.53	Y	5.44	Y	a	Matte	1-25%	Y	Y		a
E10-T90	2005	E10	115.438	109.381	-3.852	US8	US-8c-d	Tritia gibbosula	11.77	Y	15.8	Y	4.97	Y	a	Chalky	50-75%	Y	Y		g	1
E10-T91	2005	E10	115.277	109.826	-3.597	US8	US-8b	Tritia gibbosula	10	Y	13.46	Y	4.71	Y	a	Shiny	0	Y			a										Y	1
E10-T92	2005	E10	115.446	109.788	-3.81	US8	US-8c-d	Tritia gibbosula	12.09	Y	15.9	Y	6.11	Y	a	Matte	1-25%	Y			d	2	Y	2							Y	3		1
E10-T94	2005	E10	115.004	109.898	-3.756	US8	US-8b	Tritia gibbosula	11.32	N	13.49	Y	4.76	Y	b	Chalky	75-100%	Y	Y		g	3
E10-T208	2014	E10	115.195	109.594	-3.755	US8	US-8	Tritia gibbosula	10.86	Y	14.11	Y	4.75	Y	a	Chalky	75-100%	Y	Y		g
E11-402	2005	E11	115.153	110.323	-3.81	US8	US-8c-d	Tritia gibbosula	12.48	Y	15.68	Y	5.18	Y	a	Shiny	1-25%	Y	Y		g	1	Y	2			2
E11-407	2005	E11	115.15	110.327	-3.822	US8	US-8b	Tritia gibbosula	11.43	Y	14.53	Y	4.66	Y	a	Matte	1-25%	Y	Y		g	1	Y	2			2
E11-418	2005	E11	115.586	110.142	-3.742	US8	US-8b	Tritia gibbosula	12.54	Y	16.62	Y	5.2	Y	a	Matte	1-25%	Y	Y		g	1
E11-419	2008	E11	115.013	110.624	-3.705	US8	US-8b	Tritia gibbosula	6.87	N	11.52	N	0	N	frag. broken	Shiny	0	Y			frag. broken									Y
E11-545	2009	E11	115.317	110.832	-3.898	US8	US-8c-d	Tritia gibbosula	13.44	N	14.05	N	0	N	a	Chalky	75-100%	Y	Y		d	1
E11-547	2009	E11	115.227	110.685	-3.879	US8	US-8c-d	Tritia gibbosula	11.52	N	12.46	N	4.83	N	a	Matte	1-25%	Y	Y	Gravel	h	2	Y		2
E11-560B	2009	E11	115.251	110.53	-3.921	US8	US-8c-d	Tritia gibbosula	12.39	N	11.47	N	2.12	N	eb	Matte	1-25%	Y	Y		j	2	Y	2	2	2	2	2	2
E11-671	2014	E11	115.015	110.349	-3.812	US8	US-8	Tritia gibbosula	10.54	N	13.69	Y	4.93	Y	dc	Matte	50-75%	Y	Y		g	2	Y	2
E11-695	2014	E11	115.034	110.055	-3.849	US8	US-8	Tritia gibbosula	10.8	Y	14.97	Y	5.18	Y	a	Matte	50-75%	Y			e
E11-T95	2005	E11	115.472	110.116	-3.781	US8	US-8b	Tritia gibbosula	12.63	Y	17.04	Y	5.82	Y	a	Matte	0	Y			a									Y
E11-T96	2005	E11	115.586	110.142	-3.742	US8	US-8b	Tritia gibbosula	11.32	Y	15.34	Y	4.3	Y	a	Chalky	75-100%	Y			d
E11-T97	2005	E11	115.513	110.937	-3.766	US8	US-8b	Tritia gibbosula	11.57	Y	16.69	Y	5.54	Y	a	Shiny	1-25%	Y			d
E11-T98	2005	E11	115.368	110.857	-3.798	US8	US-8b	Tritia gibbosula	10.25	Y	15.45	Y	4.58	Y	a	Shiny	1-25%	Y			a
E11-T99	2005	E11	115.368	110.857	-3.798	US8	US-8b	Tritia gibbosula	11.15	Y	15.19	Y	5	Y	a	Matte	0	Y	Y		d
E11-T100	2005	E11	115.368	110.857	-3.798	US8	US-8b	Tritia gibbosula	10.81	Y	16.26	Y	5.25	Y	a	Shiny	0	Y			d
E11-T101	2005	E11	115.258	110.817	-3.76	US8	US-8b	Tritia gibbosula	11.44	Y	14.63	N	4.76	N	a	Chalky	75-100%	Y			h
E11-T102	2009	E11	115.236	110.799	-3.809	US8	US-8b	Tritia gibbosula	11.64	N	14.54	Y	4.92	Y	dc	Shiny	1-25%	Y		Gravel	g	2	Y	2			2
E11-T103	2009	E11	115.156	110.907	-3.916	US8	US-8c-d	Tritia gibbosula	11.92	N	14.21	N	5.56	Y	a	Matte	0	Y			i
E11-T104	2009	E11	115.168	110.843	-3.922	US8	US-8c-d	Tritia gibbosula	11.63	Y	13.83	N	5.08	Y	dc	Matte	0	Y	Y		d	1	Y	1
E12-252	2005	E12	115.586	111.545	-3.574	US8	US-8a	Tritia gibbosula	12	Y	16.1	Y	5.35	Y	a	Matte	25-50%	Y			d
E12-332	2008	E12	115.366	111.369	-3.679	US8	US-8b	Tritia gibbosula	11.73	Y	15.74	Y	5.55	Y	a	Shiny	0	Y			d
E12-347	2008	E12	115.226	111.414	-3.712	US8	US-8b	Tritia gibbosula	12.17	Y	16.61	Y	5.57	Y	a	Matte	1-25%	Y	Y		a									Y
E12-355	2008	E12	115.155	111.335	-3.736	US8	US-8b	Tritia gibbosula	10.37	Y	14.15	Y	4.6	Y	a	Matte	0	Y	Y		a
E12-394	2009	E12	115.27	111.273	-3.782	US8	US-8b	Tritia gibbosula	11.91	Y	16.54	Y	4.56	Y	a	Shiny	0	Y	Y		g	2
E12-412	2009	E12	115.476	111.147	-3.776	US8	US-8c-d	Tritia gibbosula	11.15	Y	15.79	Y	5.07	Y	a	Shiny	1-25%	Y			g	1
E12-474	2009	E12	115.431	111.096	-3.836	US8	US-8c-d	Tritia gibbosula	11.16	Y	15.14	Y	4.42	Y	a	Chalky	75-100%	Y	Y		d
E12-483	2009	E12	115.099	111.152	-3.827	US8	US-8c-d	Tritia gibbosula	12	Y	16.51	Y	5.41	Y	a	Shiny	1-25%	Y	Y		d	1	Y	2
E12-497	2009	E12	115.219	111.763	-3.805	US8	US-8c-d	Tritia gibbosula	11.3	N	14.49	N		N	eb	Shiny	25-50%	Y	Y		j-h	1
E12-530	2009	E12	115.171	111.559	-3.784	US8	US-8c-d	Tritia gibbosula	12.04	Y	14.52	N	4.87	N	b	Shiny	0		Y		h	2									Y	1
E12-608	2009	E12	115.011	111.798	-3.848	US8	US-8c-d	Tritia gibbosula	11.26	N	14.6	N	4.56	N	b	Chalky	75-100%	Y	Y		h
E12-641	2009	E12	115.354	111.195	-3.895	US8	US-8c-d	Tritia gibbosula	12.76	Y	16.59	Y	5.69	Y	a	Matte	0	Y	Y		d	1
E12-651	2009	E12	115.155	111.524	-3.885	US8	US-8c-d	Tritia gibbosula	11.73	Y	15.51	Y	5.4	Y	a	Chalky	75-100%	Y			g	1									Y	1	1	1	1	1	1		1
E12-659	2009	E12	115.156	111.161	-3.908	US8	US-8c-d	Tritia gibbosula	11.5	Y	15.77	Y	5.43	Y	a	Matte	1-25%	Y			d	3
E12-T24	2009	E12	0	0	0	US8-without coordinates	US-8b	Tritia gibbosula	12.95	Y	18.82	Y	7.44	Y	a	Matte	1-25%	Y			d	1
E12-T105	2009	E12	115.295	111.531	-3.736	US8	US-8b	Tritia gibbosula	10.07	Y	13.8	Y	4.49	Y	a	Chalky	75-100%	Y			a
E12-T106	2005	E12	115.368	111.187	-3.733	US8	US-8b	Tritia gibbosula	11.01	Y	13.82	N	4.86	N	dc	Chalky	75-100%	Y			g	3	Y	2
E12-T107	2005	E12	115.823	111.526	-3.494	US8	US-8a	Tritia gibbosula	12.22	Y	16	Y	6.01	Y	a	Shiny	0	Y			g		Y	1			1			Y
E12-T108	2005	E12	115.215	111.047	-3.789	US8	US-8b	Tritia gibbosula	12.03	Y	16.47	Y	5.36	Y	a	Matte	1-25%	Y			g	2
E12-T109	2005	E12	115.368	111.187	-3.733	US8	US-8b	Tritia gibbosula	11.53	Y	18.21	Y	2.75	Y	a	Matte	1-25%				g	1
E12-T110	2009	E12	115.242	111.575	-3.738	US8	US-8b	Tritia gibbosula	11.9	Y	15.73	Y	4.33	Y	a	Matte	0	Y			a
E12-T111	2009	E12	115.242	111.575	-3.738	US8	US-8b	Tritia gibbosula	12.72	N	18.16	N	5.06	N	a	Matte	0	Y			h									Y
E12-T112	2009	E12	115.273	111.404	-3.842	US8	US-8c-d	Tritia gibbosula	11.25	Y	14.8	Y	4.46	Y	a	Matte	0	Y	Y		g	1
E12-T113	2009	E12	115.188	111.447	-3.926	US8	US-8c-d	Tritia gibbosula	10.71	Y	14.27	Y	4.34	Y	a	Matte	1-25%	Y			a
E12-T114	2009	E12	115.188	111.447	-3.926	US8	US-8c-d	Tritia gibbosula	11.04	Y	14.24	N	4.03	Y	bc	Chalky	50-75%	Y			g
E12-T115	2009	E12	115.217	111.399	-3.932	US8	US-8c-d	Tritia gibbosula	12.8	Y	17.51	Y	5.83	Y	a	Chalky	75-100%	Y	Y		g	1								Y
E12-T116	2009	E12	115.267	111.417	-3.822	US8	US-8c-d	Tritia gibbosula	12.4	Y	16.77	Y	4.65	Y	a	Chalky	75-100%	Y			c
E12-T117	2009	E12	115.346	111.361	-3.904	US8	US-8b	Tritia gibbosula	10.92	Y	14.64	Y	5.01	Y	a	Matte	50-75%	Y			a
E12-T118	2009	E12	115.346	111.361	-3.904	US8	US-8b	Ocenebra sp.	6.53	Y	11.12	Y	0	Y	a	Matte	0				a
E12-T119	2009	E12	115.346	111.361	-3.904	US8	US-8b	Ocenebra sp.	7.14	Y	11.67	Y	0	Y	a	Matte	0	Y			a
E12-T213	2005	E12	115.215	111.047	-3.789	US8	US-8b	Tritia gibbosula	12.6	Y	16.56	Y	5.1	Y	a	Matte	0	Y	Y		g									Y	Y				1
F10-493	2005	F10	114.799	109.067	-3.837	US8	US-8c-d	Tritia gibbosula	11.52	Y	14.67	Y	5.81	Y	a	Matte	0	Y	Y		g	1
F10-619	2014	F10	114.989	109.891	-3.799	US8	US-8	Tritia gibbosula	11.74	Y	15.41	Y	4.87	Y	a	Shiny	0	Y		Gravel	g	2								Y
F10-T26	0	F10	0	0	0	US8-without coordinates	US-8b	Tritia gibbosula	11.01	Y	14.63	Y	5.03	Y	a	Shiny	50-75%	Y		Gravel	a
F10-T120	2005	F10	114.967	109.721	-3.635	US8	US-8b	Tritia gibbosula	11.13	Y	14.76	Y	5.45	Y	a	Matte	50-75%	Y	Y		a
F10-T121	2005	F10	114.604	109.274	-3.642	US8	US-8b	Tritia gibbosula	11.05	Y	14.83	Y	5.45	Y	a	Chalky	75-100%	Y	Y		e
F10-T122	2005	F10	114.604	109.274	-3.642	US8	US-8b	Tritia gibbosula	11.47	Y	15.54	Y	5.15	Y	a	Shiny	0	Y			b
F10-T199	2014	F10	114.434	109.735	-3.856	US8	US-8	Tritia gibbosula	10.87	Y	15.09	Y	5.1	Y	a	Shiny	1-25%	Y	Y		a									Y
F11-227	2005	F11	114.101	110.737	-3.559	US8	US-8a	Tritia gibbosula	11.34	Y	15.47	Y	4.72	Y	a	Shiny	0	Y			h	3
F11-517	2009	F11	114.172	110.726	-3.696	US8	US-8b	Tritia gibbosula	11.6	Y	14.9	Y	5.05	Y	a	Shiny	0		Y		g									Y
F11-523	2009	F11	114.241	110.556	-3.615	US8	US-8b	Tritia gibbosula	9.26	N	12.27	Y	4.15	Y	b	Matte	0	Y			g	1								Y
F11-524	2009	F11	114.073	110.667	-3.722	US8	US-8b	Tritia gibbosula	12.08	Y	16.12	Y	5.74	Y	a	Matte	50-75%	Y	Y		d	1									Y	1		1	1	1	1
F11-527	2009	F11	114.74	110.936	-3.8	US8	US-8c-d	Tritia gibbosula	12.14	Y	15.15	Y	5.13	Y	a	Chalky	50-75%	Y			g	1									Y	1	1
F11-539	2009	F11	114.41	110.553	-3.774	US8	US-8b	Tritia gibbosula	11.6	Y	16.1	Y	4.8	Y	a	Shiny	1-25%	Y	Y		a
F11-547	2009	F11	114.412	110.727	-3.896	US8	US-8b	Tritia gibbosula	12.37	Y	16.5	Y	5.16	Y	a	Shiny	0	Y	Y		g	3								Y
F11-567	2009	F11	114.347	110.785	-3.84	US8	US-8b	Tritia gibbosula	11.76	Y	16.16	Y	6.44	Y	a	Chalky	75-100%	Y	Y		g	1
F11-595	2009	F11	114.982	110.8	-3.833	US8	US-8c-d	Tritia gibbosula	10.68	Y	14.88	Y	5.1	Y	a	Shiny	0	Y		Shell frag./Gravel	a
F11-623	2014	F11	114.831	110.4	-3.739	US8	US-8	Tritia gibbosula	11.91	Y	16.42	Y	5.24	Y	a	Matte	0	Y	Y		g	2								Y
F11-741	2014	F11	114.975	110.05	-3.865	US8	US-8	Tritia gibbosula	9.68	Y	13.15	Y	4.52	Y	a	Chalky	75-100%	Y			a
F11-T123	2005	F11	114.769	110.793	-3.623	US8	US-8b	Tritia gibbosula	12.89	N	12.85	N	4.28	N	a	Matte	0	Y			h									Y
F11-T124	2005	F11	114.769	110.793	-3.623	US8	US-8b	Tritia gibbosula	10.74	N	13.43	Y	4.89	Y	b	Chalky	75-100%	Y			g	1
F11-T125	2009	F11	114.242	110.818	-3.838	US8	US-8b	Tritia gibbosula	10.34	Y	13.47	Y	4.18	Y	a	Chalky	75-100%	Y	Y	Gravel	g
F11-T200	2014	F11	114.497	110.264	-3.758	US8	US-8	Tritia gibbosula	11.3	N	13.44	N	3.52	N	a	Chalky	75-100%	Y			h
F11-T205	2014	F11	114.497	110.264	-3.758	US8	US-8	Tritia gibbosula	11.78	N	12.22	N	4.11	N	e-broken	Chalky	75-100%				j-Broken	2
F12-287	2005	F12	114.448	111.134	-3.58	US8	US-8a	Tritia gibbosula	11.9	N	15.27	Y	5.44	Y	d	Shiny	0			Gravel	g		Y	1	1				1
F12-306	2005	F12	114.601	111.218	-3.69	US8	US-8b	Tritia gibbosula	13.33	N	16.3	Y	5.79	Y	dc	Shiny	1-25%	Y	Y		d	1									Y				2		2
F12-T126	2005	F12	114.31	111.452	-3.648	US8	US-8b	Tritia gibbosula	12.72	Y	16.8	Y	5.23	Y	a	Chalky	75-100%				d
F12-T127	2005	F12	114.31	111.452	-3.648	US8	US-8b	Tritia gibbosula	11.05	N	13.35	Y	4.92	Y	d	Shiny	1-25%	Y		Gravel	g	2	Y	2					1
F12-T128	2005	F12	114.31	111.452	-3.648	US8	US-8b	Tritia gibbosula	12.08	N	15.59	Y	4.97	Y	b	Shiny	25-50%	Y			g	1
F12-T129	2005	F12	114.989	111.604	-3.782	US8	US-8b	Tritia gibbosula	11.83	N	13.59	Y	4.94	Y	bc	Chalky	75-100%	Y	Y		d	1	Y	1							Y	1		1	1
F12-T131	2005	F12	114.778	111.388	-3.761	US8	US-8b	Tritia gibbosula	10.17	N	12.82	Y	3.77	Y	dc	Shiny	1-25%	Y		Gravel	g	3	Y	2
F12-T132	2005	F12	114.419	111.051	-3.782	US8	US-8b	Tritia gibbosula	9.71	Y	13.64	Y	4.41	Y	a	Matte	0	Y			a										Y				1		1
F12-T133	2005	F12	114.323	111.549	-3.622	US8	US-8b	Tritia gibbosula	12.67	Y	16.79	Y	6	Y	a	Matte	25-50%	Y			a
F12-T134	2008	F12	114.729	111.882	-3.776	US8	US-8b	Tritia gibbosula	11.93	Y	15.41	Y	5.26	Y	a	Matte	1-25%	Y	Y		a									Y
F12-T135	2008	F12	114.729	111.882	-3.776	US8	US-8b	Tritia gibbosula	11.39	N	12.48	N	4	N	dc	Shiny	0	Y			g	1	Y	2						Y
F12-T136	2008	F12	114.328	111.487	-3.843	US8	US-8c-d	Columbrela rustica	9.34	N	11.14	N		N	b	Chalky	50-75%	Y		Shell frag.	d
F12-T137	2008	F12	114.368	111.41	-3.836	US8	US-8c-d	Ocenebra sp.	6.75	Y	7.75	Y	8.75	Y	a	Matte	0	Y	Y		a
F12-T138	2008	F12	114.368	111.41	-3.836	US8	US-8c-d	Columbrela rustica	7.78	N	11.48	N		N	b	Chalky	75-100%	Y			g	1
F12-T139	2008	F12	114.368	111.41	-3.836	US8	US-8c-d	Tritia gibbosula	11.54	Y	15.5	Y	5.33	Y	a	Matte	0				g	1									Y				1	1	1
F12-T140	2008	F12	111.41	-3.836	0	US8-without coordinates	US-8c-d	Tritia gibbosula	9.86	Y	15.66	Y	4.8	Y	a	Matte	0	Y	Y		g									Y
F12-T141	2008	F12	114.704	111.377	-3.889	US8	US-8c-8d	Tritia gibbosula	10.43	Y	13.45	Y	4.75	Y	a	Shiny	25-50%	Y			d	1									Y	3	1	2	1	1	1	2
F12-T142	2008	F12	114.463	111.384	-3.84	US8	US-8c-d	Tritia gibbosula	11.29	N	10.46	N		N	frag. broken	Shiny	0				frag. broken									Y
F12-T143	2008	F12	114.463	111.384	-3.84	US8	US-8c-d	Tritia gibbosula	10.97	Y	15.17	N	4.17	Y	a	Shiny	0	Y			i									Y
F12-T144	2008	F12	114.463	111.384	-3.84	US8	US-8c-d	Tritia gibbosula	12.16	Y	16.67	Y	5.19	Y	a	Shiny	0	Y			b															1
F12-T145	2008	F12	114.463	111.384	-3.84	US8	US-8c-8d	Tritia gibbosula	11.03	Y	14.28	Y	4.5	Y	a	Shiny	0				g	2	Y						1		Y			1
F12-T146	2008	F12	114.463	111.384	-3.84	US8	US-8c-d	Tritia gibbosula	10.34	Y	15.72	Y	0	Y	a	Chalky	25-50%	Y			g	1
F12-T147	2008	F12	114.463	111.384	-3.84	US8	US-8c-d	Tritia gibbosula	12.15	Y	15.57	Y	3.93	Y	a	Matte	0	Y			g	1								Y	Y				3
F12-T148	2008	F12	114.382	111.581	-3.875	US8	US-8c-d	Tritia gibbosula	12.49	Y	16.93	Y	5.63	Y	a	Matte	0	Y			h	1	Y		2						Y	1
F12-T149	2008	F12	114.297	111.508	-3.786	US8	US-8c-d	Tritia gibbosula	9.88	Y	14.1	Y	4.22	Y	a	Matte	0	Y	Y		a
F12-T151	2008	F12	114.037	111.553	-3.764	US8	US-8b	Tritia gibbosula	13.43	Y	19.11	Y	6.21	Y	a	Matte	25-50%	Y			d
G10-251	2008	G10	113.065	109.625	-3.422	US8	US-8b	Tritia gibbosula	13.78	Y	18.41	Y	4.78	Y	a	Shiny	0		Y		g	1	Y	2	2				1	Y	Y	1		1	1	1
G10-271	2008	G10	113.707	109.516	-3.556	US8	US-8b	Tritia gibbosula	11.46	Y	15.55	Y	5.42	Y	a	Shiny	0	Y			a		Y				1
G10-272	2008	G10	113.712	109.372	-3.554	US8	US-8b	Tritia gibbosula	10.99	Y	15.05	Y	4.65	Y	a	Chalky	50-75%	Y			a
G10-297	2008	G10	113.113	109.201	-3.566	US8	US-8b	Tritia gibbosula	10.99	Y	14.64	Y	4.94	Y	a	Matte	1-25%	Y			a
G10-298	2008	G10	113.752	109.978	-3.546	US8	US-8b	Tritia gibbosula	11.87	Y	15.64	Y	5.85	Y	a	Shiny	1-25%	Y	Y		g	1	Y	1							Y	2	1	2	1			1	1
G10-322	2008	G10	113.706	109.278	-3.606	US8	US-8b	Tritia gibbosula	12.49	Y	15.99	Y	5.37	Y	e	Shiny	0	Y		Gravel	j	1
G10-323	2008	G10	113.918	109.159	-3.6	US8	US-8b	Tritia gibbosula	13.18	Y	18.28	Y	5.03	Y	a	Chalky	75-100%	Y			g
G10-324	2008	G10	113.635	109.343	-3.611	US8	US-8b	Tritia gibbosula	11.03	Y	14.96	Y	4.94	Y	a	Matte	25-50%	Y			d	1
G10-332	2008	G10	113.648	109.644	-3.596	US8	US-8b	Tritia gibbosula	11.33	Y	16.16	N	3.24	N	a	Chalky	75-100%	Y			i	2
G10-360	2008	G10	113.555	109.168	-3.618	US8	US-8b	Tritia gibbosula	11.52	Y	14.95	Y	4.88	Y	a	Shiny	1-25%	Y			a
G10-383	2008	G10	113.907	109.097	-3.626	US8	US-8b	Columbrela rustica	9.54	Y	15.66	Y	0	Y	a	Shiny	0	Y		Shell frag.	a
G10-391	2008	G10	113.669	109.807	-3.674	US8	US-8b	Tritia gibbosula	12.23	Y	15.54	Y	5.72	Y	a	Matte	25-50%	Y	Y		d	1									Y	2	1	1	1		1
G10-436	2008	G10	113.267	109.563	-3.682	US8	US-8b	Tritia gibbosula	11.71	Y	15.89	Y	4.21	Y	c	Chalky	75-100%	Y	Y		g	1
G10-437	2008	G10	113.285	109.666	-3.684	US8	US-8b	Tritia gibbosula	12.4	N	15.56	N	5.43	Y	dc	Matte	1-25%	Y	Y		g		Y				1
G10-438	2008	G10	113.63	109.771	-3.691	US8	US-8b	Tritia gibbosula	12.31	Y	17.22	Y	5.16	Y	a	Shiny	0		Y		d										Y			2
G10-482	2008	G10	113.683	109.832	-3.722	US8	US-8b	Tritia gibbosula	11.15	Y	16.35	Y	5.29	Y	a	Matte	50-75%	Y			d	1
G10-483	2008	G10	113.602	109.857	-3.71	US8	US-8b	Tritia gibbosula	11.42	N	14.83	Y	4.94	Y	a	Shiny	1-25%	Y	Y		d	1	Y				1				Y	1		2	1	1	1
G10-484	2008	G10	113.292	109.524	-3.695	US8	US-8b	Tritia gibbosula	11.06	Y	15.94	Y	4.56	Y	a	Chalky	50-75%		Y		g	1
G10-515	2008	G10	113.077	109.031	-3.738	US8	US-8c-d	Tritia gibbosula	11.3	Y	15.66	Y	5.18	Y	a	Matte	1-25%	Y	Y	Shell frag.	a
G10-521	2008	G10	113.444	109.774	-3.745	US8	US-8c-d	Tritia gibbosula	10.81	Y	13.64	Y	5.1	Y	a	Matte	25-50%	Y	Y		g	1
G10-523	2008	G10	113.643	109.754	-3.757	US8	US-8c-d	Tritia gibbosula	11.02	Y	16.26	Y	5.17	Y	a	Matte	25-50%	Y	Y		d	1									Y				1			1
G10-530	2008	G10	113.384	109.782	-3.755	US8	US-8c-d	Tritia gibbosula	11.95	Y	14.79	Y	4.81	Y	a	Matte	1-25%	Y	Y		g	1									Y				1
G10-620	2008	G10	113.19	109.151	-3.814	US8	US-8c-d	Tritia gibbosula	12	Y	15.75	Y	5.61	Y	c	Matte	1-25%	Y	Y		g	1									Y			1	1	1	1
G10-644	2008	G10	113.223	109.224	-3.826	US8	US-8c-d	Tritia gibbosula	11.65	Y	16.93	Y	5.35	Y	a	Matte	1-25%	Y			d	1									Y	1			1	1
G10-711	2008	G10	113.765	109.699	-3.838	US8	US-8c-d	Tritia gibbosula	11.66	Y	15.62	Y	4.76	Y	c	Chalky	75-100%	Y			g	1
G10-T25	2008	G10	0	0	0	US8-without coordinates	US-8b	Tritia gibbosula	11.19	N	13.98	Y	5.39	Y	d	Matte	0	Y			d		Y	1						Y
G10-T29	2008	G10	0	0	0	US8-without coordinates		Tritia gibbosula	10.57	N	14.03	Y	5.06	Y	b	Shiny	0	Y	Y		a		Y				1		1		Y	1		1	1	1
G10-T37	2008	G10	0	0	0	US8-without coordinates	US-8b	Tritia corniculum	7.84	Y	13.3	Y		Y	a	Matte	1-25%	Y			d
G10-T152	2008	G10	113.776	109.596	-3.568	US8	US-8b	Tritia gibbosula	11.58	Y	14.81	Y	5.75	Y	a	Chalky	75-100%	Y			a
G10-T153	2008	G10	113.5	109.766	-3.747	US8	US-8c-d	Tritia gibbosula	12.87	N	15.53	Y	4.76	Y	dc	Shiny	25-50%	Y	Y		g	1	Y	2
G10-T154	2008	G10	113.159	109.75	-3.416	US8	US-8b	Tritia gibbosula	12.84	Y	17.46	Y	6.55	Y	a	Matte	50-75%	Y	Y		d									Y
G10-T155	2008	G10	113.159	109.75	-3.416	US8	US-8b	Tritia gibbosula	12.87	Y	16.76	Y	5.64	Y	a	Matte	1-25%	Y			d									Y
G10-T156	2008	G10	113.425	109.139	-3.649	US8	US-8b	Tritia gibbosula	12.19	Y	17.51	Y	6.04	Y	a	Shiny	1-25%	Y			g	3
G10-T157	2008	G10	113.937	109.637	-3.558	US8	US-8b	Tritia gibbosula	11.36	Y	15.44	Y	5.35	Y	a	Matte	1-25%	Y			d	3
G10-T158	2008	G10	113.731	109.351	-3.607	US8	US-8b	Tritia gibbosula	9.79	Y	14.72	Y	4.24	Y	a	Chalky	50-75%	Y		Gravel	b
G10-T159	2008	G10	113.407	109.299	-3.689	US8	US-8b	Tritia gibbosula	12.02	Y	16.62	Y	4.85	Y	a	Matte	0	Y			g	1								Y
G10-T160	2008	G10	113.545	109.313	-3.675	US8	US-8b	Tritia gibbosula	11.44	Y	13.86	Y	4.9	Y	a	Matte	1-25%	Y			g	3
G10-T161	2008	G10	113.545	109.313	-3.675	US8	US-8b	Tritia gibbosula	11.55	Y	16.15	Y	5.59	Y	a	Chalky	25-50%	Y			g	3
G10-T162	2008	G10	113.301	109.795	-3.589	US8	US-8b	Tritia gibbosula	10.97	N	14.77	N	4.25	N	a	Chalky	75-100%	Y			h
G10-T163	2008	G10	113.41	109.804	-3.67	US8	US-8b	Tritia corniculum	7.08	N	10.38	Y		Y	a	Shiny	0				d	2	Y	1
G10-T164	2008	G10	113.422	109.312	-3.711	US8	US-8b	Tritia gibbosula	11.41	Y	15.02	Y	5.14	Y	a	Matte	0	Y			d
G10-T165	2008	G10	113.422	109.312	-3.711	US8	US-8b	Tritia gibbosula	12.11	Y	16.8	N	6.12	N	a	Matte	1-25%	Y			h	1								Y
G10-T166	2008	G10	113.599	109.928	-3.882	US8	US-9a-b	Tritia gibbosula	11.18	Y	15.79	Y	4.73	Y	a	Shiny	0	#N/A			g
G10-T167	2008	G10	113.636	109.761	-3.717	US8	US-8b	Tritia gibbosula	11.29	Y	14.69	Y	5.31	Y	a	Shiny	0	Y			a									Y
G11-204	2005	G11	113.081	110.311	-3.233	US8	US-8a	Tritia gibbosula	12.73	N	14.95	N	4.81	N	b	Chalky	75-100%	Y	Y		h
G11-217	2005	G11	113.101	110.225	-3.48	US8	US-8b	Tritia gibbosula	10.81	Y	13.73	Y	4.41	Y	a	Matte	1-25%	Y	Y		c	2
G11-241	2009	G11	113.182	110.752	-3.508	US8	US-8a	Tritia gibbosula	11.81	Y	16.08	Y	5.59	Y	a	Matte	1-25%	Y			a
G11-336	2009	G11	113.306	110.461	-3.581	US8	US-8a	Tritia gibbosula	12.78	Y	15.73	Y	5.51	Y	a	Chalky	75-100%	Y			a
G11-393	2009	G11	113.086	110.279	-3.562	US8	US-8a	Tritia gibbosula	12.44	Y	15.34	Y	5.28	Y	a	Chalky	75-100%	Y	Y		g
G11-503	2010	G11	113.213	110.801	-3.576	US8	US-8b	Tritia gibbosula	12.53	Y	16.55	Y	6.53	Y	a	Shiny	1-25%	Y	Y	Gravel	a		Y				1
G11-513	2010	G11	113.908	110.355	-3.581	US8	US-8b	Tritia gibbosula	11.64	Y	14.97	Y	4.91	Y	a	Shiny	25-50%	Y		Shell frag.	g	1									Y	1	2
G11-548	2010	G11	113.758	110.333	-3.589	US8	US-8b	Tritia gibbosula	11.28	Y	15.66	Y	5.34	Y	a	Shiny	1-25%	Y	Y		d	1	Y	2			2		1		Y	1
G11-549	2010	G11	113.86	110.335	-3.585	US8	US-8b	Tritia gibbosula	10.86	Y	16.11	Y	5.02	Y	a	Shiny	0		Y		g	1									Y	1	1	1			1		1
G11-550	2010	G11	113.877	110.354	-3.584	US8	US-8b	Tritia gibbosula	11.7	Y	15.72	Y	4.86	Y	a	Shiny	0		Y		d	3	Y	2
G11-551	2010	G11	113.86	110.35	-3.585	US8	US-8b	Tritia gibbosula	11.35	Y	14.58	Y	4.92	Y	c	Shiny	0	Y	Y		g	2	Y	2							Y	1	1	1				1
G11-552	2010	G11	113.879	110.377	-3.586	US8	US-8b	Tritia gibbosula	11.75	Y	15.33	Y	5.45	Y	a	Shiny	0		Y		d	1	Y	3	1		3		1		Y	1		1	1
G11-553	2010	G11	113.868	110.387	-3.588	US8	US-8b	Tritia gibbosula	10.88	Y	14.02	Y	4.63	Y	a	Shiny	1-25%	Y	Y		g		Y						2		Y	1	1	1	1	1	1	1	1
G11-597	2010	G11	113.849	110.447	-3.615	US8	US-8b	Tritia gibbosula	11.24	Y	14.43	Y	4.52	Y	a	Shiny	0	Y			d	2	Y						2		Y	1	1	1	1		1
G11-686	2010	G11	113.132	110.174	-3.643	US8	US-8b	Tritia gibbosula	10.93	Y	14.25	Y	4.89	Y	a	Chalky	75-100%	Y	Y		a
G11-T5	2013	G11	113.679	110.541	-3.691	US8	US-8	Tritia gibbosula	10.94	Y	14.81	Y	4.55	Y	a	Shiny	1-25%	Y	Y		g
G11-T7	2013	G11	113.474	110.425	-3.732	US8	US-8	Tritia gibbosula	11.23	Y	14.81	Y	4.88	Y	a	Matte	1-25%	Y			g
G11-T8	2013	G11	113.533	110.513	-3.771	US8	US-8	Tritia gibbosula	11.65	Y	14.81	Y	5.09	Y	a	Matte	0	Y			g	2								Y
G11-T168	2009	G11	113.473	110.593	-3.542	US8	US-8a	Tritia gibbosula	10.47	N	14.39	N	5.46	N	b	Matte	0	Y			h	1								Y
G11-T169	2009	G11	113.471	110.726	-3.543	US8	US-8a	Tritia gibbosula	9.69	Y	13.75	Y	4.27	Y	a	Matte	1-25%	Y			a
G11-T170	2009	G11	113.471	110.726	-3.543	US8	US-8a	Tritia gibbosula	10.4	Y	13.76	Y	4.85	Y	a	Matte	1-25%	Y		Gravel	a
G11-T171	2010	G11	113.551	110.55	-3.632	US8	US-8b	Tritia gibbosula	12.86	Y	16.76	Y	6	Y	a	Matte	50-75%	Y			a									Y
G11-T172	2010	G11	113.551	110.55	-3.632	US8	US-8b	Tritia gibbosula	11.85	Y	15.83	Y	5.66	Y	a	Matte	0	Y			g	1
G11-T173	2010	G11	113.491	110.55	-3.576	US8	US-8b	Tritia gibbosula	11.35	N	10.02	N	5.53	N	frag. broken	Matte	0	Y		Gravel	frag. broken
G12-234	2009	G12	113.786	111.084	-3.488	US8	US-8a	Tritia corniculum	7.39	Y	10.64	Y		Y	a	Shiny	0	Y	Y		d	2	Y	2	1		2
G12-236	2009	G12	113.747	111	-3.491	US8	US-8a	Tritia gibbosula	13.26	N	16.65	N		N	a	Chalky	75-100%	Y	Y		h									Y
G12-429	2010	G12	113.046	111.104	-3.561	US8	US-8b	Tritia gibbosula	12.1	Y	15.32	N	4.47	N	a	Chalky	75-100%	Y			h
G12-454	2010	G12	113.695	111.322	-3.607	US8	US-8b	Tritia gibbosula	11.34	N	13.63	N	5.32	Y	b	Chalky	75-100%	Y	Y	Gravel	a
G12-455	2010	G12	113.327	111.009	-3.578	US8	US-8b	Tritia gibbosula	11.46	Y	15.63	Y	4.67	Y	a	Chalky	75-100%	Y			g
G12-538	2010	G12	113.18	111.156	-3.627	US8	US-8b	Tritia gibbosula	11.08	Y	15.23	Y	5.13	Y	a	Shiny	0	Y			a										Y	1		1	1		1
G12-601	2010	G12	113.474	111.193	-3.658	US8	US-8b	Tritia gibbosula	11.18	Y	14.95	Y	4.83	Y	a	Chalky	75-100%	Y	Y		g	1									Y		1
G12-612	2010	G12	113.675	111.684	-3.66	US8	US-8b	Tritia gibbosula	11.35	Y	14.7	Y	4.7	Y	a	Matte	0	Y			a
G12-717	2013	G12	113.86	111.351	-3.839	US8	US-8	Tritia gibbosula	10.68	Y	13.85	Y	4.39	Y	a	Chalky	75-100%	Y	Y		a
G12-736	2013	G12	113.768	111.564	-3.884	US8	US-8	Tritia gibbosula	10.35	Y	14.91	Y	5.54	Y	a	Matte	0	Y			b										Y				1		1
G12-737	2013	G12	113.713	111.627	-3.874	US8	US-8	Tritia gibbosula	10.05	Y	13.91	Y	4.46	Y	a	Matte	1-25%	Y	Y		a
G12-738	2013	G12	113.522	111.552	-3.877	US8	US-8	Tritia gibbosula	11.98	Y	16.84	Y	5.25	Y	a	Matte	25-50%	Y	Y		b
G12-739	2013	G12	113.538	111.575	-3.881	US8	US-8	Tritia gibbosula	12.18	Y	15.46	Y	5.24	Y	b	Chalky	75-100%	Y	Y		g	3
G12-740	2013	G12	113.51	111.579	-3.873	US8	US-8	Tritia gibbosula	11.24	Y	14.7	Y	4.96	Y	a	Chalky	75-100%	Y	Y		b
G12-741	2013	G12	113.516	111.572	-3.868	US8	US-8	Tritia gibbosula	11.12	Y	15.13	Y	5.58	Y	a	Chalky	75-100%	Y	Y		a
G12-742	2013	G12	113.357	111.691	-3.871	US8	US-8	Tritia gibbosula	10.19	N	13.89	N	5.59	N	b	Chalky	75-100%	Y	Y		i
G12-T3	2013	G12	113.349	111.525	-3.713	US8	US-8	Tritia gibbosula	12.19	N	15.48	Y	5.1	Y	dc	Chalky	75-100%	Y	Y		g	3	Y	2
G12-T4	2013	G12	113.649	111.587	-3.739	US8	US-8	Tritia gibbosula	10.87	Y	14.04	Y	5.03	Y	b	Chalky	75-100%	Y	Y		b
G12-T5	2013	G12	113.649	111.587	-3.739	US8	US-8	Tritia gibbosula	11.5	Y	14.89	Y	4.87	Y	a	Chalky	75-100%	Y	Y		g	1
G12-T6	2013	G12	113.629	111.298	-3.85	US8	US-8	Tritia gibbosula	10.93	Y	15.88	Y	4.11	Y	b	Chalky	75-100%	Y	Y		f
G12-T7	2013	G12	113.613	111.433	-3.797	US8	US-8	Tritia gibbosula	11.47	Y	14.84	Y	5.07	Y	a	Shiny	0	Y	Y		g	1
G12-T8	2013	G12	113.613	111.433	-3.797	US8	US-8	Tritia gibbosula	11.6	Y	14.8	Y	5.09	Y	a	Shiny	1-25%	Y	Y		g
G12-T9	2013	G12	113.613	111.433	-3.797	US8	US-8	Tritia gibbosula	11.71	Y	17.5	Y	5.87	Y	a	Shiny	1-25%	Y	Y		g
G12-T10	2013	G12	113.613	111.433	-3.797	US8	US-8	Tritia gibbosula	11.34	Y	15.82	Y	5.39	Y	a	Matte	1-25%	Y	Y		d	1
G12-T11	2013	G12	113.612	111.424	-3.78	US8	US-8	Tritia gibbosula	12.52	N	14.29	N	4.42	N	b	Chalky	75-100%	Y	Y		h
G12-T12	2013	G12	113.596	111.64	-3.727	US8	US-8	Tritia gibbosula	10.41	Y	14.81	Y	5.21	Y	a	Shiny	0	Y	Y		a									Y
G12-T13	2013	G12	113.596	111.64	-3.727	US8	US-8	Tritia gibbosula	6.19	N	8.11	N	3.36	N	frag. broken	Chalky	75-100%	Y			frag. broken
G12-T14	2013	G12	113.587	111.442	-3.73	US8	US-8	Tritia gibbosula	11.07	Y	15.6	Y	4.98	Y	a	Matte	1-25%	Y	Y		a
G12-T174	2009	G12	113.492	111.483	-3.478	US8	US-8a	Tritia gibbosula	12.12	Y	15.71	Y	5.13	Y	a	Shiny	1-25%	Y	Y		a									Y
G12-T175	2009	G12	113.492	111.483	-3.478	US8	US-8a	Tritia corniculum	8.64	N	12.03	N		N	b	Shiny	0	Y			d	2	Y	2	2						Y	1	2						2
G12-T176	2010	G12	113.452	111.459	-3.567	US8	US-8b	Tritia gibbosula	9.83	N	12.5	N	3.31	N	b	Chalky	75-100%	Y			h
G12-T177	2010	G12	113.452	111.459	-3.567	US8	US-8b	Tritia gibbosula	11.71	N	13.77	N	5.33	Y	c	Matte	1-25%	Y			a									Y
G12-T209	2013	G12	113.371	111.444	-3.809	US8	US-8	Tritia gibbosula	11.29	Y	15.43	Y	4.99	Y	a	Matte	1-25%	Y			g	1
G12-T211	2013	G12	113.649	111.587	-3.739	US8	US-8	Tritia gibbosula	10.66	Y	14.34	Y	4.76	Y	a	Chalky	75-100%	Y	Y		a										Y				3		1
H11-379	2014	H11	112.849	110.95	-3.59	US8	US-8	Tritia gibbosula	10.95	Y	15.6	Y	4.73	Y	a	Chalky	75-100%	Y	Y	Shell frag.	b
H11-462	2014	H11	112.717	110.339	-3.594	US8	US-8	Tritia gibbosula	11.24	Y	14.25	Y	4.29	Y	a	Shiny	0	Y			g
H11-T178	2005	H11	112.967	110.503	-3.42	US8	US-8a	Tritia gibbosula	11.82	Y	15.53	Y	5.34	Y	a	Shiny	0				d	1
H11-T179	2005	H11	112.967	110.503	-3.42	US8	US-8a	Tritia gibbosula	13.37	Y	17.73	Y	5.92	Y	a	Chalky	75-100%	Y			g	1
H11-T193	2014	H11	112.835	110.411	-3.487	US8	US-8	Tritia gibbosula	12.32	N	15.1	Y	5.41	Y	b	Chalky	75-100%	Y	Y		g
H11-T194	2014	H11	112.868	110.279	-3.444	US8	US-8	Tritia corniculum	7.98	Y	13.53	Y	0	Y	a	Shiny	0	Y			d		Y	2
H11-T195	2014	F10	114.738	109.21	-3.835	US8	US-8	Tritia gibbosula	12.1	Y	16.01	Y	5.5	Y	a	Shiny	0	Y	Y		g	2	Y	2						Y
H11-T196	2014	H11	112.785	110.567	-3.671	US8	US-8	Tritia gibbosula	12.13	Y	15.72	Y	5.4	Y	a	Shiny	0	Y			a									Y
H11-T204	2014	H11	112.785	110.567	-3.671	US8	US-8	Tritia gibbosula	10.6	Y	14.28	Y	5.1	Y	a	Chalky	75-100%	Y		Shell frag.	g	1									Y						1
H11-T206	2014	H11	112.827	110.524	-3.638	US8	US-8	Tritia gibbosula	11.69	Y	16.06	Y	5.03	Y	a	Matte	1-25%	Y			b	2
H11/12-T28	2010	H11/12	0	0	0	US8-without coordinates	US-8a	Tritia corniculum	7.44	Y	12.99	Y		Y	a	Chalky	75-100%	Y	Y		d
H12-322	2014	H12	112.63	111.364	-3.657	US8	US-8	Tritia gibbosula	12.91	Y	16.54	Y	5.14	Y	a	Matte	50-75%	Y			d
H12-351	2014	H12	112.794	111.123	-3.747	US8	US-8	Tritia gibbosula	11.2	Y	16.29	Y	5.45	Y	a	Matte	50-75%	Y	Y		d	1
H12-357	0	H12	112.755	111.325	-3.76	US8	US-8	Tritia gibbosula	10.4	Y	14.35	Y	3.83	N	e	Shiny	0	Y			j	2	Y	2	2	2	2	2	2		Y	1		1
H12-T1	2013	H12	112.814	111.776	-3.768	US8	US-8	Tritia gibbosula	12.76	N	12.98	N	4.35	N	eb	Shiny	0	Y			j	2	Y	2	2	2	2	2	2
EM-T33	2005	EM	0	0	0	US8-without coordinates	US-8b	Tritia gibbosula	11.16	Y	15.75	Y	5.51	Y	a	Chalky	50-75%	Y			g	1
EM-T34	2005	EM	0	0	0	US8-without coordinates	US-8b	Tritia gibbosula	12.38	Y	16.56	Y	5.38	Y	a	Shiny	0	Y			a
EM-T35	2005	EM	0	0	0	US8-without coordinates	US-8b	Tritia gibbosula	11.27	Y	16.13	Y	5.33	Y	a	Chalky	50-75%	Y			a
EM-T36	2005	EM	0	0	0	US8-without coordinates	US-8b	Tritia gibbosula	10.49	Y	14.33	Y	5.19	Y	a	Matte	1-25%	Y			a
EM-T197	0	EM	0	0	0	US8-without coordinates	US-8b	Tritia gibbosula	11.08	Y	14.39	Y	4.57	Y	a	Shiny	0	Y			d										Y	1		1	1	1	1	1
EM-T198	0	EM	0	0	0	US8-without coordinates	US-8b	Tritia gibbosula	11.71	Y	16.11	Y	5.37	Y	a	Shiny	0				g	1									Y						1
