# Supplementary material for: Aterian shell beads from the coastal site of El Mnasra Cave (Rabat-Témara, Morocco): Specificities of the north African MSA personal ornaments
Source: PLoS One. 2026 Mar 25;21(3):e0338785. doi: 10.1371/journal.pone.0338785 (PMC13016355; doi:10.1371/journal.pone.0338785)
Supplement: S2 Table — ID, sample identifier; Morphological type – according to Fig 5; Perforation types: according to Fig 5. (XLSX) [file pone.0338785.s008.xlsx]

## Sheet: Table Paleonto
Year	ID	Stratigrafic Unit	Latitude	Longitude	Specie	Width (mm)	Height (mm)	Thickness (mm)	Morphological type	Surface aspect	Extend of chalky aspect	Shell fragment or gravel struck inside	Perforation types
2015	001	Dar es Soltane - Unit C3	33.9861944	-6.892213888888889	Tritia cf. gibbosula	10.7	15	7.7	a	Chalky	75-100%		i
2015	002	Dar es Soltane - Unit C4	33.9861945	-6.892213888888889	Tritia cf. gibbosula	12.4	16.4	9.9	a	Chalky	75-100%		d
2015	003	Dar es Soltane - Unit C5	33.9861946	-6.892213888888889	Tritia cf. gibbosula	9.9	15.2	7.6	a	Chalky	75-100%		i
2015	004	Dar es Soltane - Unit C6	33.9861947	-6.892213888888889	Tritia cf. gibbosula	11.7	15.6	8.7	a	Chalky	75-100%		a
2015	005	Dar es Soltane - Unit C7	33.9861948	-6.892213888888889	Tritia cf. gibbosula	11.4	14.4	7.6	a	Chalky	75-100%		a
2015	006	Dar es Soltane - Unit C8	33.9861949	-6.892213888888889	Tritia cf. gibbosula	10.2	13.2	7.4	a	Chalky	75-100%		f
2015	007	Dar es Soltane - Unit C9	33.9861950	-6.892213888888889	Tritia cf. gibbosula	9.6	14.3	7.7	a	Chalky	75-100%	Shell frag.	a
2015	008	Dar es Soltane - Unit C10	33.9861951	-6.892213888888889	Tritia cf. gibbosula	12.3	15.5	8.7	a	Chalky	75-100%		f
2015	009	Dar es Soltane - Unit C11	33.9861952	-6.892213888888889	Tritia cf. gibbosula	9.7	13.25	6.8	a	Chalky	75-100%		e
2015	010	Dar es Soltane - Unit C12	33.9861953	-6.892213888888889	Tritia cf. gibbosula	11.3	13.7	9	a	Chalky	75-100%	Shell frag.	f
2015	011	Dar es Soltane - Unit C13	33.9861954	-6.892213888888889	Tritia cf. gibbosula	10.1	14.5	7.8	a	Chalky	75-100%	Shell frag.	e
2015	012	Dar es Soltane - Unit C14	33.9861955	-6.892213888888889	Tritia cf. gibbosula	10.1	13.5	7.3	a	Chalky	75-100%		a
2015	013	Dar es Soltane - Unit C15	33.9861956	-6.892213888888889	Tritia cf. gibbosula	9.47	12.8	7.3	a	Chalky	75-100%		a
2015	014	Dar es Soltane - Unit C16	33.9861957	-6.892213888888889	Tritia cf. gibbosula	10.58	14.5	7.9	b	Chalky	75-100%	Gravel	i
2015	015	Dar es Soltane - Unit C17	33.9861958	-6.892213888888889	Tritia cf. gibbosula	9.4	12.4	6.4	a	Chalky	75-100%		a
2015	016	Dar es Soltane - Unit C18	33.9861959	-6.892213888888889	Tritia cf. gibbosula	10.8	14.7	7.2	b	Chalky	75-100%	Shell frag.	g
2015	017	Dar es Soltane - Unit C19	33.9861960	-6.892213888888889	Tritia cf. gibbosula	9.4	12.2	6.8	a	Chalky	75-100%	Shell frag.	g
2015	018	Dar es Soltane - Unit C20	33.9861961	-6.892213888888889	Tritia cf. gibbosula	9.8	12.2	6.7	bc	Chalky	75-100%	Shell frag.	i
2015	019	Dar es Soltane - Unit C21	33.9861962	-6.892213888888889	Tritia cf. gibbosula	10	12.8	7.1	a	Chalky	75-100%	Shell frag., Gravel	a
2015	020	Dar es Soltane - Unit C22	33.9861963	-6.892213888888889	Tritia cf. gibbosula	10.2	13	7.3	b	Chalky	75-100%	Shell frag., Gravel	g
2015	021	Dar es Soltane - Unit C23	33.9861964	-6.892213888888889	Tritia cf. gibbosula	10.7	15.5	8.3	a	Chalky	75-100%	Shell frag., Gravel	i
2015	022	Dar es Soltane - Unit C24	33.9861965	-6.892213888888889	Tritia cf. gibbosula	9.1	13.4	7.1	a	Chalky	75-100%	Shell frag.	f
2015	023	Dar es Soltane - Unit C25	33.9861966	-6.892213888888889	Tritia cf. gibbosula	10.4	13.5	7.5	b	Chalky	75-100%	Shell frag.	a
2015	024	Dar es Soltane - Unit C26	33.9861967	-6.892213888888889	Tritia cf. gibbosula	10.4	14	7.9	a	Chalky	75-100%		i
2015	025	Dar es Soltane - Unit C27	33.9861968	-6.892213888888889	Tritia cf. gibbosula	8.9	12.2	7	b	Chalky	75-100%		e
2015	026	Dar es Soltane - Unit C28	33.9861969	-6.892213888888889	Tritia cf. gibbosula	10.5	13	7.1	b	Chalky	75-100%	Shell frag., Gravel	i
2015	027	Dar es Soltane - Unit C29	33.9861970	-6.892213888888889	Tritia cf. gibbosula	10.8	13.6	7.5	b	Chalky	75-100%	Shell frag.	i
2015	028	Dar es Soltane - Unit C30	33.9861971	-6.892213888888889	Tritia cf. gibbosula	12.6	15.2	8.2	a	Chalky	75-100%	Shell frag.	i
2015	029	Dar es Soltane - Unit C31	33.9861972	-6.892213888888889	Tritia cf. gibbosula	-	-	-	bc	Chalky	75-100%		h
2015	030	Dar es Soltane - Unit C32	33.9861973	-6.892213888888889	Tritia cf. gibbosula	7	9.7	5	a	Chalky	75-100%		a
2015	031	Dar es Soltane - Unit C33	33.9861974	-6.892213888888889	Tritia cf. gibbosula	9.9	12.9	7.4	a	Chalky	75-100%		a
2015	032	Dar es Soltane - Unit C34	33.9861975	-6.892213888888889	Tritia cf. gibbosula	9.3	13.6	7.4	a	Chalky	75-100%	Shell frag.	e
2015	033	Dar es Soltane - Unit C35	33.9861976	-6.892213888888889	Tritia cf. gibbosula	9.9	13.2	7.4	b	Chalky	75-100%		i
2015	034	Dar es Soltane - Unit C36	33.9861977	-6.892213888888889	Tritia cf. gibbosula	-	-	-	broken frag	Chalky	75-100%		broken frag
2015	035	Dar es Soltane - Unit C37	33.9861978	-6.892213888888889	Tritia cf. gibbosula	7.7	11.9	5.6	broken frag	Chalky	75-100%		broken frag
2015	036	Dar es Soltane - Unit C38	33.9861979	-6.892213888888889	Tritia cf. gibbosula	-	-	-	broken frag	Chalky	75-100%	Shell frag.	broken frag
2015	037	Dar es Soltane - Unit C39	33.9861980	-6.892213888888889	Tritia cf. gibbosula	-	-	-	c	Chalky	75-100%	Shell frag.	a
2015	038	Dar es Soltane - Unit C40	33.9861981	-6.892213888888889	Tritia cf. gibbosula	-	-	-	broken frag	Chalky	75-100%		broken frag
2015	039	Dar es Soltane - Unit C41	33.9861982	-6.892213888888889	Tritia cf. gibbosula	7.8	10.6	6	a	Chalky	75-100%	Gravel	a
2015	040	Dar es Soltane - Unit C42	33.9861983	-6.892213888888889	Tritia cf. gibbosula	-	-	-	broken frag	Chalky	75-100%		broken frag
2015	041	Dar es Soltane - Unit C43	33.9861984	-6.892213888888889	Tritia cf. gibbosula	7.6	10.1	5.7	b	Chalky	75-100%		i
2015	042	Dar es Soltane - Unit C44	33.9861985	-6.892213888888889	Tritia cf. gibbosula	-	-	-	d	Chalky	75-100%	Shell frag.	f
2015	043	Dar es Soltane - Unit C45	33.9861986	-6.892213888888889	Tritia cf. gibbosula	-	-	-	broken frag	Chalky	75-100%		broken frag
2015	044	Dar es Soltane - Unit C46	33.9861987	-6.892213888888889	Tritia cf. gibbosula	-	-	-	broken frag	Chalky	75-100%		broken frag
