# Supplementary material for: Aterian shell beads from the coastal site of El Mnasra Cave (Rabat-Témara, Morocco): Specificities of the north African MSA personal ornaments
Source: PLoS One. 2026 Mar 25;21(3):e0338785. doi: 10.1371/journal.pone.0338785 (PMC13016355; doi:10.1371/journal.pone.0338785)
Supplement: S4 Table — Surface preservation (Shiny, Matte of Chalky), presence of natural alteration: Encrustation by sediment; presence of gravel or shell fragment inside shell; smoothing of the apex, abrasion of the apex (morphological types a, bc, dc, eb), abrasion of the anterior portion (morphological types c,bc,d,dc) by wave abrasion; Smoothing of the perforation edge; Smoothing intensity of the perforation edge (Low (1) to High (3)); Usewear localization; Heating; Presence of ochre; Localization of ochre. (XLSX) [file pone.0338785.s010.xlsx]

## Sheet: Feuil1
Specie	N	Surface preservation			Natural alteration					Smoothing of the perforation edge;	Smoothing intensity of the perforation edge			Use-wear facet	Usewear localization						Heating	Presence of ochre	Localization of ochre
		Shiny	Matte	Chalky	Encrustation (sediment)	Shell fragment or gravel struck inside	Smoothing of the apex	Abrasion of the apex	Abrasion of the anterior portion		Low (1)	Medium (2)	High (3)		Facet on the lip	Facet on the parietal wall	Facet on the spiral whorl	Facet on the ventral face	Facet affecting bulge of the ventral face	Facet on the dorsal face near the apex			Ochre on the parietal wall	Ochre on the spiral whorl	Ochre on the lip	Ochre on the dorsal face	Ochre on the ventral face	Ochre on the bulge of the ventral face	Ochre on the perforation edge	Ochre on internal wall
Tritia cf. gibbosula	272	90	101	81	116	25	272	43	26	130	87	48	57	50	39	9	4	14	4	16	45	46	31	16	23	31	14	22	7	7
%	100	33.0882	37.1324	29.7794	42.6471	9.2	100	15.8	9.6	47.7941	32	17.6	21	18.38	14.3382	3.30882	1.47059	5.14706	1.47059	5.88235	16.5441	16.9118	11.3971	5.88235	8.45588	11.3971	5.14706	8.08824	2.57353	2.57353
Tritia corniculum	6	4	1	1	2	0	6	1	0	3	0	6	0	4	4	2	0	1	0	0	0	1	1	1	0	0	0	0	0	1
%	100	66.6667	16.6667	16.6667	33.3333	0	100	16.7	0	50	0	100	0	66.7	66.6667	33.3333	0	16.6667	0	0	0	16.6667	16.6667	16.6667	0	0	0	0	0	16.6667
Columbella rustica	3	1	0	2	0	2	3	2	0	1	1	0	0	0	0	0	0	0	0	0	0	0	0	0	0	0	0	0	0	0
%	100	33.3333	0	66.6667	0	0.7	100	66.7	0	33.3333	33.3	0	0	0	0	0	0	0	0	0	0	0	0	0	0	0	0	0	0	0
Ocenebra sp.	3	0	3	0	1	0	0	0	0	0	0	0	0	0	0	0	0	0	0	0	0	0	0	0	0	0	0	0	0	0
%	100	0	100	0	33.3333	0	0	0	0	0	0	0	0	0	0	0	0	0	0	0	0	0	0	0	0	0	0	0	0	0
